# Supplementary material for: DNAJB6-Containing Extracellular Vesicles as Chaperone Delivery Systems: A Proteomic Analysis
Source: Pharmaceutics. 2022 Nov 17;14(11):2485. doi: 10.3390/pharmaceutics14112485 (PMC9698516; doi:10.3390/pharmaceutics14112485)
Supplement: Supplementary file 1 [file pharmaceutics-14-02485-s001.zip]

Archive with 1 entries (1 files):
- pharmaceutics-1975482-supplementary.pdf
